# Supplementary material for: Characterization of Drugs with Good Glass Formers in Loaded-Mesoporous Silica and Its Theoretical Value Relevance with Mesopores Surface and Pore-Filling Capacity
Source: Pharmaceuticals (Basel). 2022 Jan 13;15(1):93. doi: 10.3390/ph15010093 (PMC8778383; doi:10.3390/ph15010093)
Supplement: Supplementary file 1 [file pharmaceuticals-15-00093-s001.zip]

Archive with 1 entries (1 files):
- pharmaceuticals-1495312-supplementary.pdf
